# Supplementary material for: Capturing structural intermediates in an animal-like cryptochrome photoreceptor by time-resolved crystallography
Source: Sci Adv. 2025 May 16;11(20):eadu7247. doi: 10.1126/sciadv.adu7247 (PMC12083526; doi:10.1126/sciadv.adu7247)
Supplement: Supplementary file 2 — Movie S1 [file sciadv.adu7247_movie_s1.zip]

Archive with 1 entries (1 files):
- adu7247_movie_s1.mp4
